# Supplementary material for: Analysis of factors influencing the pathological complete remission (ipCR) in patients with internal mammary lymph node metastasis after neoadjuvant chemotherapy
Source: PeerJ. 2023 Oct 6;11:e16141. doi: 10.7717/peerj.16141 (PMC10561637; doi:10.7717/peerj.16141)
Supplement: Supplemental Information 1 [file peerj-11-16141-s001.xls]

## Sheet: non IPCR
	Num	Age	Menopausal status	T status	HR	HER2	Ki67	Chemotherapy cycle	Location	Lesion	bpCR	apCR
	1	≥35	Post	T3	Positive	Negative	High expression	≤ 4	Central	Multiple	No	Yes
	2	≥35	Pre	T3	Negative	Negative	Low expression	> 4	Outer	Multiple	No	No
	3	≥35	Post	T3	Negative	Negative	High expression	> 4	Central	Multiple	No	No
	4	≥35	Post	T4	Positive	Negative	High expression	≤ 4	Outer	Multiple	No	No
	5	≥35	Pre	T2	Negative	Negative	High expression	≤ 4	Central	Single	Yes	No
	6	≥35	Post	T4	Positive	Negative	High expression	≤ 4	Central	Single	No	No
	7	≥35	Pre	T2	Positive	Negative	High expression	> 4	Central	Single	No	No
	8	<35	Pre	T1	Negative	Positive	Low expression	> 4	Central	Single	No	No
	9	≥35	Pre	T2	Positive	Negative	Low expression	> 4	Inner	Single	No	No
	10	≥35	Pre	T2	Negative	Negative	High expression	≤ 4	Inner	Multiple	No	No
	11	≥35	Pre	T2	Negative	Negative	High expression	≤ 4	Outer	Single	No	No
	12	≥35	Post	T3	Positive	Negative	High expression	> 4	Outer	Single	No	Yes
	13	≥35	Pre	T2	Negative	Negative	Low expression	≤ 4	Central	Multiple	No	No
	14	≥35	Pre	T2	Positive	Negative	Low expression	> 4	Central	Single	No	No
	15	<35	Pre	T2	Positive	Negative	High expression	> 4	Outer	Single	Yes	No
	16	<35	Pre	T2	Positive	Negative	Low expression	> 4	Outer	Single	No	No
	17	<35	Pre	T2	Positive	Negative	High expression	> 4	Inner	Single	No	No
	18	≥35	Post	T3	Positive	Negative	High expression	≤ 4	Outer	Single	Yes	Yes
	19	<35	Pre	T1	Negative	Negative	High expression	≤ 4	Outer	Single	No	No
	20	<35	Pre	T1	Positive	Negative	High expression	> 4	Outer	Multiple	No	Yes
	21	≥35	Pre	T2	Positive	Negative	High expression	> 4	Outer	Single	No	No
	22	<35	Pre	T2	Positive	Positive	High expression	≤ 4	Central	Single	No	Yes
	23	≥35	Pre	T2	Positive	Positive	High expression	> 4	Central	Single	No	No
	24	≥35	Pre	T2	Negative	Negative	Low expression	≤ 4	Outer	Multiple	No	No
	25	≥35	Pre	T2	Negative	Positive	Low expression	≤ 4	Central	Single	No	No
	26	≥35	Post	T4	Positive	Negative	High expression	> 4	Inner	Single	No	No
	27	≥35	Pre	T2	Positive	Negative	High expression	≤ 4	Inner	Single	No	No
	28	≥35	Pre	T2	Positive	Positive	High expression	≤ 4	Outer	Single	No	No
	29	≥35	Pre	T2	Positive	Negative	High expression	> 4	Inner	Multiple	No	No
	30	≥35	Post	T4	Positive	Positive	High expression	≤ 4	Outer	Multiple	No	No
	31	≥35	Post	T3	Negative	Positive	High expression	> 4	Outer	Multiple	Yes	Yes
	32	≥35	Pre	T2	Positive	Negative	High expression	> 4	Central	Single	No	No
	33	≥35	Pre	T2	Positive	Negative	Low expression	≤ 4	Central	Single	No	No
	34	≥35	Pre	T2	Positive	Negative	High expression	> 4	Inner	Single	No	No
	35	≥35	Pre	T3	Negative	Positive	High expression	> 4	Inner	Multiple	No	No
	36	≥35	Post	T4	Positive	Negative	High expression	≤ 4	Outer	Single	No	No

## Sheet: IPCR
	Num	Age	Menopausal status	T status	HR	HER2	Ki67	Chemotherapy cycle	Location	Lesion	bpCR	apCR
	1	≥35	Pre	T3	Positive	Positive	High expression	> 4	Inner	Single	No	No
	2	≥35	Pre	T2	Positive	Positive	High expression	> 4	Central	Single	No	Yes
	3	≥35	Post	T2	Negative	Negative	High expression	≤ 4	Central	Multiple	No	Yes
	4	<35	Pre	T2	Negative	Negative	High expression	> 4	Central	Single	No	No
	5	≥35	Pre	T2	Negative	Negative	High expression	> 4	Inner	Single	No	No
	6	≥35	Pre	T4	Positive	Positive	High expression	≤ 4	Central	Single	No	Yes
	7	<35	Pre	T4	Negative	Positive	High expression	> 4	Central	Multiple	Yes	No
	8	≥35	Post	T3	Positive	Negative	High expression	≤ 4	Outer	Single	Yes	Yes
	9	≥35	Post	T2	Positive	Positive	High expression	≤ 4	Central	Single	No	Yes
	10	≥35	Post	T1	Negative	Positive	High expression	≤ 4	Inner	Single	Yes	No
	11	≥35	Post	T2	Positive	Negative	High expression	≤ 4	Outer	Single	Yes	Yes
	12	≥35	Pre	T2	Negative	Positive	Low expression	≤ 4	Inner	Single	No	No
	13	≥35	Post	T2	Negative	Negative	High expression	≤ 4	Central	Single	Yes	No
	14	≥35	Pre	T2	Negative	Negative	High expression	> 4	Outer	Multiple	No	Yes
	15	≥35	Post	T2	Negative	Negative	High expression	> 4	Inner	Single	No	No
	16	≥35	Pre	T2	Positive	Negative	High expression	> 4	Outer	Single	No	Yes
	17	<35	Pre	T4	Negative	Negative	High expression	> 4	Central	Single	No	No
	18	≥35	Post	T2	Positive	Negative	High expression	≤ 4	Inner	Single	No	Yes
	19	≥35	Post	T2	Positive	Positive	High expression	> 4	Outer	Single	No	No
	20	≥35	Pre	T2	Negative	Positive	High expression	> 4	Outer	Single	No	Yes
	21	≥35	Post	T2	Negative	Negative	High expression	> 4	Central	Single	No	Yes
	22	<35	Post	T1	Negative	Positive	High expression	> 4	Outer	Single	No	No
	23	≥35	Pre	T2	Negative	Negative	High expression	> 4	Outer	Multiple	No	Yes
	24	≥35	Post	T2	Positive	Negative	High expression	> 4	Inner	Single	Yes	No
	25	≥35	Pre	T2	Negative	Positive	High expression	> 4	Outer	Single	Yes	Yes
	26	<35	Post	T2	Positive	Negative	High expression	> 4	Outer	Single	No	Yes
	27	≥35	Pre	T2	Negative	Negative	High expression	> 4	Inner	Multiple	No	No
	28	≥35	Pre	T2	Positive	Positive	High expression	≤ 4	Central	Multiple	No	Yes
	29	≥35	Pre	T4	Negative	Positive	Low expression	> 4	Outer	Single	Yes	Yes
